# Supplementary material for: Netrin signaling mediates survival of dormant epithelial ovarian cancer cells
Source: eLife. 2024 Jul 18;12:RP91766. doi: 10.7554/eLife.91766 (PMC11257678; doi:10.7554/eLife.91766)
Supplement: Figure 1—source data 1. [file elife-91766-fig1-data1.zip]

Archive with 22 entries (22 files):
- Ki67  OVCAR8 2023-11-21 14hr 13min_Exposure_4.0sec+user 2023-11-21 14hr 10min - Copy.tif
- Ki67 TOV_iOvCa147 2023-12-13 14hr 03min_Exposure_9.0sec+user 2023-12-13 13hr 59min - Copy.tif
- OVCAR8_TOV_OVCAR3 pERK 2021-11-24 13hr 22min_Exposure_6.0sec+user 2021-11-24 13hr 15min.tif
- p130 iOvCa147 n2024-01-12 14hr 03min_Exposure_42.0sec+template for p130.tif
- p130 iOvCa147_TOV1946 2023-12-13 13hr 55min_Exposure_42.0sec+template for p130.tif
- p130 OVCAR8 2023-11-21 14hr 19min_Exposure_8.0sec+user 2023-11-21 14hr 17min.tif
- pERK iOvCa147_OVCAR32021-11-30 14hr 44min_Exposure_4.0sec+user 2021-11-30 14hr 43min.tif
- Phospho p38 2023-12-20 14hr 13min_Exposure_20.0sec+Template for Phospho p38.tif
- pP38 OVCAR8_TOV_iOvCa147_2.tif
- Total ERK iOvCa147 2021-12-01 14hr 52min-1_Exposure_6.0sec+user 2021-12-01 14hr 52min.tif
- Total ERK OVCAR8_TOV19462021-11-25 12hr 42min_Exposure_8.0sec+user 2021-11-25 12hr 27min.tif
- Total P38 2021-12-07 14hr 06min_Exposure_50.0sec+user 2021-12-07 14hr 03min.tif
- Total p38 2023-12-21 15hr 29min_Exposure_3.0sec+template for Total p38.tif
- tubulin 2021-12-02 14hr iOvCa147.tif
- Tubulin for Ki67 OVCAR8  2023-12-19 15hr 44min_Exposure_4.0sec+user 2023-12-19 15hr 43min.tif
- Tubulin for Ki67 TOV 2023-12-15 16hr 45min_Exposure_5.0sec+template for tubulin for p130.tif
- Tubulin FOR p38 2021-12-08 14hr 09min_Exposure_10.0sec+user 2021-12-08 14hr 08min.tif
- Tubulin for p38 2023-12-22 13hr 08min_Exposure_4.0sec+user 2023-12-22 13hr 07min.tif
- Tubulin for p130 2023-12-19 15hr 48min-1_Exposure_4.0sec+user 2023-12-19 15hr 48min.tif
- Tubulin for p130 TOV 2023-12-15 16hr 31min_Exposure_180.0sec+Template for tubulin Ki67.tif
- Tubulin iOvCa147 for p130 2024-01-16 15hr 32min_Exposure_20.0sec+user 2024-01-16 15hr 31min.tif
- Tubulin OVCAR8_TOV1946 2021-11-26 14hr 47min_Exposure_4.0sec+user 2021-11-26 14hr 46min.tif
