# Supplementary material for: Netrin signaling mediates survival of dormant epithelial ovarian cancer cells
Source: eLife. 2024 Jul 18;12:RP91766. doi: 10.7554/eLife.91766 (PMC11257678; doi:10.7554/eLife.91766)
Supplement: Figure 2—figure supplement 1—source data 1. [file elife-91766-fig2-figsupp1-data1.zip]

Archive with 9 entries (8 files):
- Figure 2 - Figure Supplement 1 - Source Data 1/
- Figure 2 - Figure Supplement 1 - Source Data 1/pTAU S404 F2FS1D.jpg
- __MACOSX/Figure 2 - Figure Supplement 1 - Source Data 1/._pTAU S404 F2FS1D.jpg
- Figure 2 - Figure Supplement 1 - Source Data 1/Tubulin F2FS1C.jpg
- __MACOSX/Figure 2 - Figure Supplement 1 - Source Data 1/._Tubulin F2FS1C.jpg
- Figure 2 - Figure Supplement 1 - Source Data 1/DYRK1A F2FS1C.jpg
- __MACOSX/Figure 2 - Figure Supplement 1 - Source Data 1/._DYRK1A F2FS1C.jpg
- Figure 2 - Figure Supplement 1 - Source Data 1/TAU F2FS1D.jpg
- __MACOSX/Figure 2 - Figure Supplement 1 - Source Data 1/._TAU F2FS1D.jpg
