# Supplementary material for: Netrin signaling mediates survival of dormant epithelial ovarian cancer cells
Source: eLife. 2024 Jul 18;12:RP91766. doi: 10.7554/eLife.91766 (PMC11257678; doi:10.7554/eLife.91766)
Supplement: Figure 5—source data 2. [file elife-91766-fig5-data2.zip]

Archive with 12 entries (12 files):
- iOvCa pERK 2021-07-13 14hr 27min_Exposure_12.2sec+user 2021-07-13 14hr 19min.tif
- iOvCa Total ERK 2021-07-14 14hr 46min_Exposure_20.0sec+user 2021-07-14 14hr 40min.tif
- TOV Tubulin 2022-06-22 14hr 41min_Exposure_3.0sec+user 2022-06-22 14hr 39min.tif
- iOvCa Tubulin 2021-07-23 13hr 48min_Exposure_2.0sec+user 2021-07-23 13hr 47min.tif
- OV8 pERK 2022-03-31 14hr 18min-1_Exposure_15.0sec+user 2022-03-31 14hr 18min.tif
- OV8 Total ERK 2022-04-01 12hr 34min_Exposure_5.0sec+user 2022-04-01 12hr 33min.tif
- OV8 Tubulin 2022-05-05 15hr 19min-1_Exposure_10.0sec+user 2022-05-05 15hr 19min.tif
- OVCAR3 pERK 2021-07-13 14hr 08min_Exposure_17.0sec+user 2021-07-13 14hr 05min.tif
- OVCAR3 Total ERK 2021-07-14 14hr 21min_Exposure_2.0sec+user 2021-07-14 14hr 20min.tif
- OVCAR3 tubulin 2021-07-23 13hr 39min-1_Exposure_2.0sec+user 2021-07-23 13hr 39min.tif
- Total ERK TOV 2022-06-21 13hr 25min_Exposure_15.0sec+Template.tif
- TOV pERK HR NTN1 2022-06-17 15hr 23min_Exposure_16.0sec+Template.tif
