# Supplementary material for: Netrin signaling mediates survival of dormant epithelial ovarian cancer cells
Source: eLife. 2024 Jul 18;12:RP91766. doi: 10.7554/eLife.91766 (PMC11257678; doi:10.7554/eLife.91766)
Supplement: Figure 5—source data 4. [file elife-91766-fig5-data4.zip]

Archive with 3 entries (3 files):
- pErk 2023-12-20 14hr 04min_Exposure_12.0sec+Template for pErk.tif
- Total Erk 2023-12-21 15hr 14min_Exposure_20.0sec+user 2023-12-21 15hr 10min.tif
- Tubulin 2023-12-22 13hr 03min_Exposure_6.0sec+user 2023-12-22 13hr 02min.tif
