# Supplementary material for: Netrin signaling mediates survival of dormant epithelial ovarian cancer cells
Source: eLife. 2024 Jul 18;12:RP91766. doi: 10.7554/eLife.91766 (PMC11257678; doi:10.7554/eLife.91766)
Supplement: Figure 5—source data 6. [file elife-91766-fig5-data6.zip]

Archive with 3 entries (3 files):
- OV8 pERK 2023-03-02 13hr 33min_Exposure_4.0sec+template for pErk.tif
- Total erk2023-03-03 14hr 46min-1_Exposure_2.0sec+Template for Total Erk.tif
- Tubulin 2023-03-06 15hr 28min_Exposure_4.0sec+template for tubulin.tif
