# Supplementary material for: Netrin signaling mediates survival of dormant epithelial ovarian cancer cells
Source: eLife. 2024 Jul 18;12:RP91766. doi: 10.7554/eLife.91766 (PMC11257678; doi:10.7554/eLife.91766)
Supplement: Figure 5—source data 8. [file elife-91766-fig5-data8.zip]

Archive with 2 entries (2 files):
- OV8 UNC5 KO_DDN NTN12022-05-20 15hr 55min_Exposure_18.0sec+user 2022-05-20_E.tif
- Total ERK Con_UNC5 KO_DDN 2022-05-25 14hr 06min_Exposure_8.0sec+user 2022-05-25 14hr 05min.tif
