# Supplementary material for: Netrin signaling mediates survival of dormant epithelial ovarian cancer cells
Source: eLife. 2024 Jul 18;12:RP91766. doi: 10.7554/eLife.91766 (PMC11257678; doi:10.7554/eLife.91766)
Supplement: Figure 5—source data 11. [file elife-91766-fig5-data11.zip]

Archive with 9 entries (8 files):
- Figure5-Source Data11/
- Figure5-Source Data11/Tubulin-F5I.jpg
- __MACOSX/Figure5-Source Data11/._Tubulin-F5I.jpg
- Figure5-Source Data11/.DS_Store
- __MACOSX/Figure5-Source Data11/._.DS_Store
- Figure5-Source Data11/pERK-F5I.jpg
- __MACOSX/Figure5-Source Data11/._pERK-F5I.jpg
- Figure5-Source Data11/ERK-F5I.jpg
- __MACOSX/Figure5-Source Data11/._ERK-F5I.jpg
