# Supplementary material for: Netrin signaling mediates survival of dormant epithelial ovarian cancer cells
Source: eLife. 2024 Jul 18;12:RP91766. doi: 10.7554/eLife.91766 (PMC11257678; doi:10.7554/eLife.91766)
Supplement: Figure 5—figure supplement 1—source data 2. [file elife-91766-fig5-figsupp1-data2.zip]

Archive with 3 entries (3 files):
- OV8 pDAPK1 2022-03-24 14hr 17min_Exposure_2.0sec+user 2022-03-24 14hr 16min.tif
- OV8 T_DAPK1 2022-03-25 14hr 36min_Exposure_8.0sec+user 2022-03-25 14hr 35min.tif
- OV8_Tubulin 2022-03-29 14hr 10min-1_Exposure_2.0sec+user 2022-03-29 14hr 10min.tif
