# Supplementary material for: Netrin signaling mediates survival of dormant epithelial ovarian cancer cells
Source: eLife. 2024 Jul 18;12:RP91766. doi: 10.7554/eLife.91766 (PMC11257678; doi:10.7554/eLife.91766)
Supplement: Figure 7—source data 1. [file elife-91766-fig7-data1.zip]

Archive with 6 entries (6 files):
- Actin 2022-11-11 15hr 18min_Exposure_10.0sec+user 2022-11-11 15hr 17min.tif
- Actin Myc 2022-11-10 15hr 06min_Exposure_1.0sec+user 2022-11-10 15hr 03min.tif
- Actin_B 2022-11-11 15hr 24min_Exposure_11.0sec+user 2022-11-11 15hr 22min.tif
- Myc Ab 2022-11-09 15hr 27min_Exposure_20.0sec+Template.tif
- NTN1 Ab 2022-11-10 14hr 58min_Exposure_2.0sec+user 2022-11-10 14hr 57min.tif
- NTN3 Ab 2022-11-10 14hr 52min-1_Exposure_5.0sec+Template for NTN3 Ab.tif
